# Supplementary material for: Locus-specific DNA methylation of Mecp2 promoter leads to autism-like phenotypes in mice
Source: Cell Death Dis. 2020 Feb 3;11(2):85. doi: 10.1038/s41419-020-2290-x (PMC6997184; doi:10.1038/s41419-020-2290-x)
Supplement: Supplementary file 7 — Table S1 [file 41419_2020_2290_MOESM7_ESM.xlsx]

## Sheet: Sheet1
Table S1. Methylation level of the detected off-target sites.
							Methylation level
target sequence	off-target site sequence	Chromosome	Position	Direction	Mismatches	No.of CpG sites	Treatment group	Control group	P value	significant
GCAGCAGCACACAGGCTGGTCGG	GCcGGAtTTCCTGgaTGTTTTGG	chrX	26431653	-	4	4	0.324713	0.289377	0.884836	No
	cCtGGAGaTCCTGTCaGTgTTGG	chr7	80325717	-	5	10	0.584161	0.633794	0.421969	No
	GCAtctGTTCtTGcCTGTTTGGG	chr3	87952869	+	5	4	0.198718	0.3	0.832906	No
	GCAGGAGgcCCTcgCTGTTTGGG	chr7	89903539	-	4	8	0.5225	0.416472	0.151381	No
	cCAGGgGagCCTGTCTGTTcTGG	chr3	101455129	+	5	4	0.928571	0.96875	0.553643	No
	GtAaGtGTTCCTGTCTcTTcTGG	chr4	150039271	+	5	11	0.575962	0.636316	0.622783	No
	GCAGcAGgTggTGTCTGcTTGGG	chr4	150406670	+	5	10	0.885185	0.974074	0.528959	No
	agAGaAGTTCCTGTCgGaTTGGG	chr8	33914413	-	5	8	0.785957	0.744374	0.660341	No
	aCAcGAGTTCCTtTgTGaTTGGG	chr8	40774088	-	5	4	0.164564	0.171019	0.885143	No
	cCtGGAtTTCCTGgaTGTTTTGG	chr8	65453832	-	5	4	0.426617	0.54339	0.552209	No
GCAGCAGCACACAGGCTGGTCGG	tCAaCAGCcCACtGGCTGcTAGG	chr13	56678742	-	5	6	0.0247685	0.0267857	0.951642	No
	GgAGgAGCAaACtGGCTGGaTGG	chr13	95912443	-	5	6	0.606956	0.595225	0.975036	No
	GCtGCtGCAggCAGGCTGGgCGG	chr5	114611245	-	5	10	0.378133	0.439898	0.657245	No
	GCtGCAGgACACAGGgTGtTGGG	chr8	3616157	+	4	6	0.99	0.996491	0.51073	No
	GCcGggGCACgCgGGCTGGTGGG	chr5	149678544	+	5	29	0.965278	0.970833	0.888371	No
	GCcGCtGCACACAGcgcGGTGGG	chr12	61523313	-	5	18	0.673111	0.68855	0.659464	No
	GCcGCAGtACACcGtCTGGgGGG	chr16	16303182	-	5	24	0.00245098	0.00390625	0.782213	No
	GCAGtAGCACACAGGaTcaTGGG	chr2	157561480	+	4	6	0.968182	1	0.42265	No
	GCAGCtGCcCACAGtCTGGcAGG	chr5	31200069	+	4	4	0.917383	0.934722	0.218389	No
	GCAGCcGgAgACAGGCTGGcTGG	chr8	123643727	-	4	4	0.298214	0.231217	0.669493	No
	GCAGCAtCAgACAGaCcGGaCGG	chr8	41002408	-	5	10	0.994949	0.994318	0.943785	No
	GCAGCAtCACACAGGCgtGcTGG	chr12	107728618	+	4	4	0.130151	0.034897	0.294806	No
	GCAGCAGgACttAtGCTGGcAGG	chr7	128403890	+	5	6	1	0.888889	0.42265	No
	GCAGCAGCcgAgAaGCTGGaAGG	chr7	98870906	+	5	10	0.905093	0.778535	0.0821091	No
	GCAGCAGCAggCAGGtgaGTAGG	chr8	123896582	+	5	6	0.9	0.937518	0.743823	No
	GCAGCAGCACgCgGGCTGGcTGG	chr17	56511893	+	3	21	0.929787	0.949875	0.55247	No
	GCAGCAGCACACAttCaGaTGGG	chr9	95954407	+	4	6	0	0.0047619	0.42265	No
	GCAGCAGCAaACAGGCaaacGGG	chr13	60175818	+	5	12	0.868788	0.695868	0.161928	No
	GCAcCAGCAgtCtGGCTGGcTGG	chr1	153766046	+	5	6	0.664583	0.709167	0.665342	No
	ctAGCAGgAgACAGGCTGGcTGG	chr5	113827949	-	5	6	0.562377	0.892972	0.0837363	No
	cCAGCAGCAtACAaGCTacTCGG	chr13	46181306	+	5	6	0.228571	0.35	0.193115	No
	aCcGCAGCACACAGGgTGGgAGG	chr5	21645945	+	4	12	0.00694444	0.0641093	0.11131	No
	aCAGCAGtACAgAGcCTGaTGGG	chr5	24950166	+	5	4	0.219841	0.225142	0.977592	No
GCTCCCTCCTCTCGGAGAGAGGG	tCTCCCTCtTCTgGcAGAGcCGG	chr6	119329271	+	5	6	0.0833333	0	0.42265	No
	GtTCCCTCCaCcCtGAGAGgAGG	chr3	131106628	+	5	15	0.952381	0.934861	0.775792	No
	GgTtCtgCCTCTCGGAGcGACGG	chr4	62480327	+	5	24	0.987963	0.964286	0.594023	No
	GgTCCCTCCTgTaGcAGAGAAGG	chr7	126705037	-	4	6	0.132352	0.027297	0.354142	No
	GgcCtCTCCTCTaGcAGAGACGG	chr7	7521049	-	5	4	0.582462	0.738289	0.447522	No
	GCTgaCTCCTCcaGaAGAGACGG	chr4	136210909	-	5	6	0.296005	0.355842	0.578266	No
	GCTCtCTCCTtTCccAGAaATGG	chr3	158697501	-	5	8	0.0857257	0.195219	0.324138	No
	GCTCtCTCCTgTCtcAGAaATGG	chr3	112321448	+	5	10	0.26625	0.205905	0.635387	No
	GCTCtCTCCaCTCGGgGcaAGGG	chr13	90993973	-	5	7	0.997024	0.938098	0.0038449	Yes
	GCTCtCgCCTtTgGGAGgGAAGG	chr17	79354088	-	5	4	0.762057	0.763465	0.953545	No
	GCTCgCcCCTtgCGGAcAGAGGG	chr2	153054766	+	5	12	0.958333	0.986111	0.591752	No
	GCTCCtaCCagTCaGAGAGAGGG	chr17	66156121	-	5	4	1	1		No
	GCTCCCTgCTagaGGAGgGAAGG	chr15	37791966	+	5	22	0.771053	0.748965	0.530704	No
	GCTCCCTCtcCTCGcAGtGgCGG	chr2	74704909	+	5	34	0.945983	0.914172	0.192614	No
	GCTCCCTCCTCTgaGAGgccGGG	chr19	47510728	+	5	6	0.328333	0.248014	0.282706	No
	GCTCCCTCCTCcaGGAGctcTGG	chr5	134027692	-	5	8	0.803571	0.814773	0.911253	No
	GCTCCCTCCgtggGGAGgGAGGG	chr8	108851203	+	5	10	0.701477	0.751939	0.458272	No
	GCTCCCaggTCTCGGAGAagAGG	chr8	122336559	-	5	18	0.944619	0.965719	0.554005	No
	GCTCCaTCaTCTCGGAGcctCGG	chr4	134568654	+	5	10	0.966827	0.970175	0.929198	No
	GCgCtCTCCTCTCGcAGgGcCGG	chr8	108792562	-	5	18	0.992853	0.960559	0.0356593	No
	GCgCCtTCCTCTCGGAGcccCGG	chr12	25119446	+	5	12	0.0151561	0.00272331	0.232643	No
	GCgCCCctCTCcCGGAGgGAGGG	chr17	28909658	+	5	12	0.613453	0.508333	0.307425	No
	GCcgCCTCCTCTCGGccAGcGGG	chr17	66449233	+	5	18	0.0479816	0.0161964	0.507523	No
	GCcCCtcCCTCTCGGAGAagCGG	chr17	34604365	+	5	16	0.0175595	0.000628931	0.189564	No
	GCcCCCTCCgCcgGGAGAGcGGG	chr1	39900807	-	5	38	0.00833333	0	0.42265	No
	GaTCCCgggTCTtGGAGAGATGG	chr6	135498654	+	5	8	0.124861	0.0893704	0.551586	No
	cCTCCCTCCTCTCaGAGAtcCGG	chr19	8819951	-	4	22	0.0134804	0.00507718	0.598178	No
	cCTCCCTaCTggCGGAGAGtCGG	chr17	28351381	+	5	10	0.249892	0.269396	0.882594	No
	cCTCCCTaCTCggGGAcAGATGG	chr8	119748778	+	5	9	0.23497	0.224107	0.80057	No
	cCTCCCggCgCTCGGAGAGgCGG	chr8	120538107	-	5	20	0.0532544	0.00320513	0.447215	No
	cCggCCTCaTCTCGGAGgGAAGG	chr6	70913118	-	5	6	0.30544	0.288794	0.916082	No
	cCgCCCgCCTCTCGGgGgGAGGG	chr14	39472961	-	5	28	0.995536	0.96131	0.0173891	Yes
	agaCtCTCCTCTaGGAGAGACGG	chr8	84509381	-	5	6	0.72596	0.703846	0.851704	No
	aCTCCtTCCTggtGGAGAGAGGG	chr2	166084384	-	5	6	0.131074	0.0767032	0.529894	No
	aCTCCtTCCTCTCacAGAGcAGG	chr2	38998009	-	5	14	0.0833333	0.0186335	0.527743	No
	aaTCCCagCTCTtGGAGAGAGGG	chr15	89147312	+	5	7	0.891667	0.956597	0.389641	No
GAGTGGGACCGCCAAGGCCGCGG	tgGcGGGACCGCCtAGGgCGAGG	chr8	121653442	+	5	10	0	0		No
	tccTGGGACCaCCtAGGCCGGGG	chr2	74762455	-	5	10	0.417647	0.142495	0.546524	No
	tAGTaGGtCCGCCAAGGttGGGG	chr1	153696415	+	5	4	0.454632	0.630056	0.224207	No
	tAGgGGGAgCGCtcAGGCCGCGG	chr8	14095753	-	5	18	0.979784	0.972222	0.942918	No
	GtGTtGGAaCGgCAcGGCCGTGG	chr7	24948884	+	5	22	0.0477961	0.0542796	0.457329	No
	GtGTGGGgCCGCCgAGGagGGGG	chr3	126596902	+	5	20	0.003367	0	0.42265	No
	GtGTGGGgCaGCCAgGGCgGTGG	chr5	8422927	+	5	22	0.0328635	0.00155039	0.0260291	Yes
	GtGTaGGACCGCCgAGcCCcCGG	chr10	119453994	-	5	30	0.326681	0.854545	0.073082	No
	GgtTcGGcCCGCCAAGcCCGCGG	chr4	43381968	-	5	38	0.927734	0.954979	0.301935	No
	GgGTGGGgCCaCCAgGGCCaTGG	chr10	121620299	-	5	10	0.742593	0.941925	0.00772086	Yes
	GgGTGGGACtGCCAcGGCtGGGG	chr2	35200351	+	4	22	0.00684809	0.00466943	0.739952	No
	GgGTaGccCgGCCAAGGCCGTGG	chr10	79688449	+	5	10	0.966757	0.989583	0.179688	No
	GgGcGGGACCGatAgGGCCGCGG	chr6	145746682	-	5	28	0.0329717	0.00756125	0.366374	No
	GgcTGGGACCcCgAgGGCCGGGG	chr7	45793796	+	5	14	0.928829	0.916122	0.933444	No
	GcGTtGGACaGCCAAcGaCGCGG	chr8	119575296	+	5	26	0.0142857	0	0.42265	No
	GcGTGGGAgCcCtAAGGCaGAGG	chr9	21804311	+	5	10	0.6375	0.701667	0.8352	No
	GcGTGGGAaCagCAgGGCCGGGG	chr4	124816120	-	5	10	0.94513	0.993766	0.165911	No
	GcGTGGctCCGCCcgGGCCGCGG	chr9	4977693	-	5	28	0.938596	0.917261	0.80232	No
	GcGTGGctCCGCCcgGGCCGCGG	chr8	13339238	-	5	20	0	0.00796045	0.127845	No
	GcGTGGcAgCcCCAcGGCCGCGG	chr3	67515268	+	5	28	0.986667	0.975714	0.516084	No
	GcGTGGaACCGCCggGGaCGCGG	chr5	142814561	+	5	10	0.0274793	0.00506676	0.114285	No
	GcGcGGcACCGCCgAGGaCGAGG	chr19	18671124	+	5	33	0	0		No
	GccaGGGACCGCCgAGGaCGTGG	chr3	52645239	+	5	10	0.445427	0.454995	0.976594	No
	GAtTGtGAgCGCCcAGGCaGAGG	chr7	19701511	-	5	10	0.955051	0.859453	0.436386	No
	GAGTGGGctCGgCggGGCCGGGG	chrX	151047396	-	5	24	0.316678	0.0985906	0.190057	No
	GAGTGGGAggGCCAgaGCCtGGG	chr3	129199455	-	5	10	0.910256	0.977335	0.543954	No
	GAGTGGcACCGCCAAGaaCcAGG	chr14	58076193	-	4	22	0.92062	0.968262	0.19322	No
	GAGTGctgCgGCCAcGGCCGCGG	chr5	105519491	-	5	36	0.00793651	0.00619048	0.858026	No
	GAGTGacACgtCCAAGGCaGAGG	chrX	65510940	+	5	8	0.0833333	0.125	0.80755	No
	GAGTaGGACaGCCAAGcCCcCGG	chr16	18976447	-	4	20	1	1		No
	GAGTaGaAaCaCCAAGGCCGAGG	chr7	4132263	-	4	8	0.746085	0.738444	0.922082	No
	GAGgGGGAgCGCCcAGttCGGGG	chr4	148159709	-	5	16	0.00694444	0	0.486817	No
	GAGgGcGggCGCtAAGGCCGAGG	chr6	18170448	+	5	22	0.737419	0.833333	0.460168	No
	GAGgGaGAaacCCAAGGCCGTGG	chr4	124398539	+	5	6	0.241503	0.204861	0.442308	No
	GAGcGGGgCaGCCAgGGCtGCGG	chrX	99975834	+	5	20	0.873571	0.961466	0.398289	No
	GAGcGGGACCGaaAgGGCgGAGG	chr2	125782833	+	5	24	0	0.0246914	0.272228	No
	GAGaGGGACCGCacAGGtCtTGG	chr18	47367322	+	5	10	0.0457912	0	0.144315	No
	GAcTGGtACaGCCcAGGaCGAGG	chr2	25255290	-	5	16	0	0.00454545	0.272228	No
	GAcTGGGAggGCCggGGCCGGGG	chr7	16273692	-	5	16	0	0		No
	GAaTGGcAgCGaCcAGGCCGGGG	chr16	44332071	+	5	18	0.923227	0.907997	0.517485	No
	GAagGGGACgGCtAgGGCCGGGG	chr4	139193608	-	5	10	0.0607143	0.00232558	0.257733	No
	GAaaGtGAaCGCCAtGGCCGGGG	chr14	46788248	+	5	25	0.00274725	0.0047619	0.799437	No
	cgGTGGGgtCGCCAtGGCCGTGG	chr2	126674998	-	5	32	0.0146667	0.00463998	0.382542	No
	cctTGGGACCGCCAAGGagGCGG	chr19	21778817	-	5	16	0.0367908	0.016049	0.47005	No
	cAGTGGGACtGgCAttGCCGAGG	chr10	103029027	+	5	14	0.963127	0.959654	0.499415	No
	cAGTGGGACgGgCAgGGgCGGGG	chr6	114969993	+	5	12	0.0704365	0	0.495025	No
	cAGTGGGACatCgAAGGCaGTGG	chr6	47594973	-	5	31	0.0113636	0.00297619	0.677678	No
	cAGcGGctCCGCCAAcGCCGGGG	chr15	36794076	+	5	20	0	0		No
	atGTGGGACCGCCAgaGCCaTGG	chr8	4409615	-	5	6	0.535043	0.222222	0.203805	No
	aAcTGGGACCGCCAgaGCCaGGG	chr18	31931082	-	5	18	0.856481	0.925926	0.165378	No
GTGGAGAAAGCCACCACCGGCGG	tTGGAGAgAGtCAgCtCCGGAGG	chr8	26438834	-	5	8	0.994898	0.991071	0.745543	No
	GTGttGgAAGCCACCAgCGtGGG	chr8	90828708	+	5	16	0.0540167	0.00401786	0.0929837	No
	GTGGgGAcAGaCAaCgCCGGCGG	chr19	16872492	+	5	26	0.987843	0.953854	0.252425	No
	GTGGgGAAAtCCACCttgGGAGG	chr14	69767450	-	5	18	0.99	0.95696	0.0952417	No
	GTGGgGAAAGCCAtCAgtGaTGG	chr7	114071422	+	5	4	0.5	0.5		No
	GTGGAGAAgcCCggCgCCGGCGG	chr9	95857671	+	5	29	0.00961538	0.015486	0.61615	No
	GTGGAGAAgcCCACCAagtGTGG	chr19	41600469	-	5	12	0.570176	0.652754	0.581572	No
	GTGGAGAAAcCacCCAaCGtGGG	chr7	140116249	+	5	16	0.25	0	0.42265	No
	GTcGAGAgcGCCcCCgCCGGCGG	chr5	142212442	-	5	12	0.85589	0.899787	0.566451	No
	GTcGAGAcAGCacCCACgGGAGG	chr6	66589713	+	5	4	0.0113636	0.0230438	0.456606	No
	GaGGAGAAgGaCACCACCGcCGG	chr19	43427307	+	4	6	0.644676	0.664332	0.880516	No
	caGaAGAAAGCCttCACCGGGGG	chr4	36951843	+	5	17	0.796296	0.960317	0.101272	No
