# Supplementary material for: Locus-specific DNA methylation of Mecp2 promoter leads to autism-like phenotypes in mice
Source: Cell Death Dis. 2020 Feb 3;11(2):85. doi: 10.1038/s41419-020-2290-x (PMC6997184; doi:10.1038/s41419-020-2290-x)
Supplement: Supplementary file 8 — Table S2 [file 41419_2020_2290_MOESM8_ESM.xlsx]

## Sheet: Sheet1
		Table S2. Summary of the microinjection
				Concentration			No. of transferred embros (Surrogate)		No. of offspring of DDdCas9			No. of offspring of DDmutdCas9
			Method	SgRNA	DDdCas9	DDmutdCas9	DDdCas9/sgRNA	DDmutdCas9/sgRNA	DDdCas9/sgRNA			DDmutdCas9/sgRNA
									M	F	Total	M	F	Total
		Experiment 1	microinjection	25ng/ul	50ng/ul	50ng/ul	125 (5)	130 (5)	30	11	41	20	13	33
		Experiment 2	microinjection	25ng/ul	50ng/ul	50ng/ul	135 (7)	118 (5)	8	12	20	17	15	32
