# Supplementary material for: Locus-specific DNA methylation of Mecp2 promoter leads to autism-like phenotypes in mice
Source: Cell Death Dis. 2020 Feb 3;11(2):85. doi: 10.1038/s41419-020-2290-x (PMC6997184; doi:10.1038/s41419-020-2290-x)
Supplement: Supplementary file 9 — Table S3 [file 41419_2020_2290_MOESM9_ESM.xlsx]

## Sheet: Sheet1
		Table S3. Oligos used in this study
		Type	Name	Primer sequence (5' to 3')
		Oligos used for qPCR	q-Mecp2-F	CCAGCATGGGTACAGACAAC
			q-Mecp2-R	AGCTGAATAAAGCAGCAGCA
			q-mGAPDH-F	ACAACTTTGGCATTGTGGAA
			q-mGAPDH-R	GATGCAGGGATGATGTTCTG
			q-MeCP2-F1	TGACCGGGGACCCATGTAT
			q-MeCP2-R1	CTCCACTTTAGAGCGAAAGGC
			q-MeCP2-F2	TGGGAAGCTCCTTGTCAAGAT
			q-MeCP2-R2	TCGGATAGAAGACTCCTTCACG
			q-hGAPDH-F	GGAGCGAGATCCCTCCAAAAT
			q-hGAPDH-R	GGAGCGAGATCCCTCCAAAAT
		Oligos used for BSP	me-mecp2-F	TGGGTTTTATAATTAATGAAGGGT
			me-mecp2-R	TTAAYGATCCCACTCACAAT
			me-mecp2-F3	ATAAAGAGTAAGGGGTGGG
			me-mecp2-F2	GGGTTTTATAATTAATGAAGGGTAA
			me-mecp2-R2	TCCCACTCACAATCTCTC
			humanMeCP2-F1	TTTTTTTTTGGTYGAAATGGATAG
			humanMeCP2-R1	ACRATCCCACTCACAATCTCT
			humanMeCP2-F2	GAAATGGATAGGAAATTTYGTTAAT
			humanMeCP2-R2	ATCCCACTCACAATCTCTCCTCCTCRCCTCCTC
			humanMeCP2-F3	GTTGGAGGGGTTYGTTTTTTTTTTTTTG
		Oligos used for sinlge U6 sgRNA vector construction	mecp2-sg1-for	ACCGGCAGGAGTTCCTGTCTGTTT
			mecp2-sg1-rev	AAACAAACAGACAGGAACTCCTGC
			mecp2-sg2-for	ACCGGCAGCAGCACACAGGCTGGT
			mecp2-sg2-rev	AAACACCAGCCTGTGTGCTGCTGC
			mecp2-sg3-for	ACCGGCTCCCTCCTCTCGGAGAGA
			mecp2-sg3-rev	AAACTCTCTCCGAGAGGAGGGAGC
			mecp2-sg4-for	ACCGGAGTGGGACCGCCAAGGCCG
			mecp2-sg4-rev	AAACCGGCCTTGGCGGTCCCACTC
			mecp2-sg5-for	ACCGGTGGAGAAAGCCACCACCGG
			mecp2-sg5-rev	AAACCCGGTGGTGGCTTTCTCCAC
		Oligos used for T7ENI clevage assay	mecp2-T7ENI-for	AACTCCACCAATCCGCAGC
			mecp2-T7ENI-rev	AACTGGCGAAGCCCAGACGA
		Oligos used for 5U6 sgRNA vector construction	mecp2-p1-for	ATGCGTCTCAACCGCAGGAGTTCCTGTCTGTTTGTTTTAGAGCTAGAAATAGCAAG
			mecp2-p1-rev	ATGCGTCTCGTAAAACACCAGCCTGTGTGCTGCTGCGGTGTTTCGTCCTTTCCACAAG
			mecp2-p2-for	ATGCGTCTCATTTAGAGCTAGAAATAGCAAGTTAAAATAAG
			mecp2-p2-rev	ATGCGTCTCGGCTCTAAAACTCTCTCCGAGAGGAGGGAGCGGTGTTTCGTCCTTTCCACAAG
			mecp2-p3-for	ATGCGTCTCAGAGCTAGAAATAGCAAGTTAAAATAAGGC
			mecp2-p3-rev	ATGCGTCTCGTCTAGCTCTAAAACCGGCCTTGGCGGTCCCACTCGGTGTTTCGTCCTTTCCACAAG
			mecp2-p4-for	ATGCGTCTCATAGAAATAGCAAGTTAAAATAAGGCTAG
			mecp2-p4-rev	ATGCGTCTCGAAACCCGGTGGTGGCTTTCTCCAACGGTGTTTCGTCCTTTCCACAAG
		Oligos used for contruction of pST1374-EF1α-DNMT3L-DNMT3A-dCas9-NLS vector	pEF1α-for	GCAAGGCTTGACCGACAATTGGCTCCGGTGCCCGTCAGTG
			pEF1α-rev	TAGCCAGAGAGCTCCACGACACCTGAAATGGAAGAA
			NLS-DNMT3L-F	GGGAGACCCAAGCTGGCTAGCACCATGGGACCTAAGAAAAAGAGGAAGGTGGCGGCCGCTGGCGGCAGCATGTTCGAAACCGTGCCTGTG
			DNMT3L-linker-R	TCCTCTTCTCAGCTGGGTGGCTGCCGCGGGGCACTAGTCCGCTGCTGAAGCTGCGCCCGCTGCTTGAAAAATACTTGAAATATTCT
			DNMT3A-F	CCAGCTGAGAAGAGGAAGCCC
			DNMT3A-linker-R	TAGAGTATTTCTTGTCGCTCTCGGGGGTGGCGCTCTCGCTGGTACCGGGGGTCTCGCTGCCGCTCACACACGCAAAATACTCCTT
			D10A-mutation-F	GGACTGGCTATCGGGACAAACTCCGTTGGCTG
			D10A-mutation-R	CCCGATAGCCAGTCCAATAGAGTATTTCTTG
			H840A-mutation-F	CGTGGACGCTATTGTTCCACAGTCCTTCCTCAA
			H840A-mutation-R	ACAATAGCGTCCACGTCATAATCGGACAGCCG
			H863A-mutation-F	GATAAGGCCCGCGGTAAGTCTGACAATGTTCC
			H863A-mutation-R	CCGCGGGCCTTATCGGATCTGGTCAGCACCTTGTT
